# Supplementary material for: BCL2-Family Dysregulation in B-Cell Malignancies: From Gene Expression Regulation to a Targeted Therapy Biomarker
Source: Front Oncol. 2019 Jan 7;8:645. doi: 10.3389/fonc.2018.00645 (PMC6330761; doi:10.3389/fonc.2018.00645)
Supplement: Supplementary file 3 [file Table_2.XLSX]

## Sheet: Feuil3
		Probes	Spearman R	p			Probes	Spearman R	p			Probes	Spearman R	p
	BCL2	203684_s_at	0.7	0.000117397		BID	211725_s_at	0.7	0.000350574		BAX	211833_s_at	0.8	1.17074e-05
		203685_at	0.7	0.000414069			227143_s_at	0.7	0.00043139			208478_s_at	0.8	3.36948e-06
		207005_s_at	0.7	0.00132687
		207004_at	0.1	0.637803		HRK	206864_s_at	-0.2	0.464916
							237187_at	-0.4	0.0821848
	BCL2L1	212312_at	0.4	0.0572164			206865_at	-0.5	0.0122274
		206665_s_at	0.4	0.0920757			206863_x_at	-0.6	0.00752009
		215037_s_at	0.4	0.122685
		231228_at	0.1	0.586569		PMAIP1	204285_s_at	0.8	1.43014e-05
							204286_s_at	0.8	0.000336066
	BCL2L2	209311_at	0.5	0.0343977
		1555140_a_at	0	0.947283		BCL2L11	208536_s_at	0.7	5.83195e-05
							225606_at	0.7	0.000126371
	MCL1	200798_x_at	0.7	0.000193563			1555372_at	0.7	0.000329006
		200797_s_at	0.7	0.000358027			222343_at	0.7	0.000983939
		200796_s_at	0.6	0.00579411			1553096_s_at	0.6	0.00660633
		214056_at	0.5	0.0172196			1558143_a_at	0.4	0.0616772
		214057_at	0.5	0.0187798			1553088_a_at	0.4	0.0713811
		227175_at	0.4	0.0684634
						BAD	209364_at	0	0.990262
							232660_at	-0.3	0.167603
Table S2. Quality control of the probes used for analysis
For genes with multiple probes, GEP values were compared to RNA-seq values in cell lines (n=19)(see Material and Methods). Spearman R as well as p values were calculated for each Affymetrix probes available. The probes used in the study are highlighted in Red.
